# Supplementary material for: High-Pressure Injection Molding of Isotactic Polypropylene and Its Nanocomposite with Multiwall Carbon Nanotubes: Enhancing Mechanical Properties Through γ-Form Crystallization
Source: Polymers (Basel). 2025 Nov 25;17(23):3131. doi: 10.3390/polym17233131 (PMC12694080; doi:10.3390/polym17233131)
Supplement: Supplementary file 1 [file polymers-17-03131-s001.zip]

Archive with 1 entries (1 files):
- polymers-3959439-supplementary.pdf
